# Supplementary material for: Unveiling the Origin of Alkali Metal (Na, K, Rb, and Cs) Promotion in CO2 Dissociation over Mo2C Catalysts
Source: Materials (Basel). 2022 May 25;15(11):3775. doi: 10.3390/ma15113775 (PMC9181518; doi:10.3390/ma15113775)
Supplement: Supplementary file 1 [file materials-15-03775-s001.zip]

Archive with 1 entries (1 files):
- materials-1697774-supplementary.pdf
